# Supplementary material for: Characterization of Galectin Fusion Proteins with Glycoprotein Affinity Columns and Binding Assays
Source: Molecules. 2023 Jan 20;28(3):1054. doi: 10.3390/molecules28031054 (PMC9919667; doi:10.3390/molecules28031054)
Supplement: Supplementary file 1 [file molecules-28-01054-s001.zip]

Archive with 1 entries (1 files):
- molecules-2141807-supplementary.pdf
